# Supplementary material for: Multicenter Surveillance of Antimicrobial Resistance among Gram-Negative Bacteria Isolated from Bloodstream Infections in Ghana
Source: Antibiotics (Basel). 2023 Jan 27;12(2):255. doi: 10.3390/antibiotics12020255 (PMC9951917; doi:10.3390/antibiotics12020255)
Supplement: Supplementary file 1 [file antibiotics-12-00255-s001.zip]

Archive with 1 entries (1 files):
- antibiotics-2168501-supplementary.pdf
